# Supplementary material for: Effects of Light Quality on Colonization of Tomato Roots by AMF and Implications for Growth and Defense
Source: Plants (Basel). 2022 Mar 24;11(7):861. doi: 10.3390/plants11070861 (PMC9002964; doi:10.3390/plants11070861)
Supplement: Supplementary file 1 [file plants-11-00861-s001.zip]

Archive with 1 entries (1 files):
- plants-1617239-supplementary.pdf
